# Supplementary material for: Structural basis of substrate recognition and thermal protection by a small heat shock protein
Source: Nat Commun. 2021 May 21;12:3007. doi: 10.1038/s41467-021-23338-y (PMC8140096; doi:10.1038/s41467-021-23338-y)
Supplement: Supplementary file 4 — Source Data [file 41467_2021_23338_MOESM4_ESM.xlsx]

## Sheet: Fig1b
Fig. 1b	Quantification of DXPS punctae area after 2h incubation at 25°C or 37°C
DXPS-YFP	+	+	+	+	+	+
TP-RFP	+	-	-	+	-	-
Hsp21-RFP	-	+	-	-	+	-
Hsp21-His	-	-	+	-	-	+
100µM LN	+	+	+	+	+	+
Temp. (°C)	25	25	25	37	37	37
	0.392804	0.261869	0.163668	0.4723	0.247841	0.22446
	0.332013	0.135611	0.238488	0.519063	0.201078	0.350718
	0.261869	0.144963	0.289927	0.289927	0.22446	0.252517
	0.341366	0.168345	0.177697	0.374099	0.22446	0.205755
	0.392804	0.243164	0.336689	0.289927	0.158992	0.191726
	0.294603	0.158992	0.275898	0.603235	0.182373	0.275898
	0.392804	0.205755	0.280574	0.486329	0.205755	0.182373
	0.341366	0.135611	0.219783	0.289927	0.261869	0.191726
	0.43489	0.14964	0.163668	0.378775	0.289927	0.144963
	0.313308	0.14964	0.144963	0.514386	0.102877	0.238488
	0.402157	0.215107	0.046762	0.448919	0.261869	0.238488
	0.332013	0.088849	0.14964	0.289927	0.102877	0.22446
	0.294603	0.271222	0.238488	0.308632	0.18705	0.308632
	0.285251	0.126258	0.093525	0.22446	0.088849	0.144963
	0.182373	0.173021	0.177697	0.22446	0.158992	0.201078
	0.22446	0.18705	0.261869	0.36007	0.158992	0.177697
	0.252517	0.11223	0.107554	0.215107	0.308632	0.219783
	0.205755	0.18705	0.177697	0.271222	0.22446	0.158992
	0.177697	0.088849	0.177697	0.425538	0.215107	0.252517
	0.11223	0.173021	0.313308	0.299279	0.271222	0.22446
	0.173021	0.135611	0.196402	0.425538	0.327337	0.341366
	0.294603	0.261869	0.177697	0.280574	0.229136	0.107554
	0.158992	0.140287	0.191726	0.430214	0.18705	0.383452
	0.308632	0.121582	0.163668	0.388128	0.201078	0.205755
	0.238488	0.196402	0.11223	0.692083	0.130935	0.238488
	0.275898	0.14964	0.14964	0.514386	0.205755	0.182373
	0.444243	0.163668	0.215107	0.425538	0.168345	0.257193
	0.266546	0.158992	0.238488	0.458271	0.285251	0.22446
	0.285251	0.289927	0.215107	0.308632	0.247841	0.280574
	0.271222	0.088849	0.215107	0.247841	0.205755	0.261869
	0.481653	0.173021	0.205755	0.54712	0.308632	0.355394
	0.275898	0.215107	0.163668	0.444243	0.22446	0.39748
	0.294603	0.247841	0.126258	0.420862	0.18705	0.303956
	0.481653	0.18705	0.140287	0.486329	0.261869	0.168345
	0.603235	0.261869	0.084172	0.481653	0.121582	0.215107
	0.575177	0.177697	0.14964	0.392804	0.275898	0.22446
	0.486329	0.130935	0.205755	0.247841	0.247841	0.294603
	0.462948	0.205755	0.233812	0.205755	0.261869	0.332013
	0.332013	0.238488	0.266546	0.205755	0.135611	0.196402
	0.551796	0.196402	0.11223	0.215107	0.308632	0.43489
	0.481653	0.215107	0.261869	0.346042	0.346042	0.22446
	0.556473	0.18705	0.243164	0.341366	0.201078	0.158992
	0.528415	0.275898	0.266546	0.182373	0.154316	0.350718
	0.252517	0.093525	0.378775	0.36007	0.327337	0.229136
	0.444243	0.18705	0.177697	0.406833	0.308632	0.257193
	0.322661	0.285251	0.252517	0.294603	0.158992	0.308632
	0.196402	0.126258	0.14964	0.332013	0.341366	0.140287
	0.308632	0.173021	0.252517	0.205755	0.22446	0.22446
	0.289927	0.247841	0.205755	0.528415	0.289927	0.383452
	0.215107	0.299279	0.107554	0.551796	0.22446	0.252517
	0.173021	0.158992	0.177697	0.327337	0.481653	0.280574
	0.22446	0.289927	0.219783	0.22446	0.308632	0.219783
	0.196402	0.205755	0.289927	0.374099	0.201078	0.191726
	0.196402	0.182373	0.168345	0.205755	0.182373	0.299279
	0.346042	0.102877	0.215107	0.280574	0.327337	0.247841
	0.229136	0.07482	0.177697	0.238488	0.205755	0.196402
	0.22446	0.22446	0.14964	0.378775	0.285251	0.168345
	0.317984	0.126258	0.163668	0.252517	0.261869	0.233812
	0.294603	0.261869	0.233812	0.243164	0.247841	0.369423
	0.280574	0.233812	0.196402	0.332013	0.22446	0.238488
	0.341366	0.374099	0.219783	0.308632	0.154316	0.257193
		0.247841	0.11223	0.285251	0.247841	0.233812
		0.294603	0.177697	0.62194	0.201078	0.350718
		0.332013		0.481653	0.261869	0.257193
		0.388128		0.551796	0.308632	0.201078
		0.346042		0.294603	0.43489	0.144963
		0.196402		0.392804	0.229136	0.341366
		0.294603		0.411509	0.341366
		0.168345		0.495681	0.519063
				0.299279	0.378775
				0.402157	0.275898
				0.341366	0.285251
				0.551796
				0.392804
Mean	0.322124	0.198706	0.196773	0.369486	0.243619	0.247422
SD	0.114567	0.0709668	0.0634221	0.11649	0.0810639	0.0708052
n	61	69	63	74	72	67

## Sheet: Fig1c
Fig. 1c	Quantification of Hsp21 punctae area after 2h incubation at 25°C or 37°C
DXPS-YFP	+	+	+	+	+	+
TP-RFP	+	-	-	+	-	-
Hsp21-RFP	-	+	-	-	+	-
Hsp21-His	-	-	+	-	-	+
100µM LN	+	+	+	+	+	+
Temp. (°C)	25	25	25	37	37	37
	0.360071	0.294603	0.275898	0.36007	0.341366	0.350718
	0.294603	0.271222	0.294603	0.402157	0.43489	0.308631
	0.294603	0.247841	0.332013	0.22446	0.519063	0.289927
	0.247841	0.233812	0.313308	0.36007	0.341366	0.177697
	0.360071	0.308632	0.275898	0.36007	0.308632	0.257193
	0.336689	0.233812	0.215107	0.402157	0.341366	0.196402
	0.168345	0.355394	0.43489	0.383452	0.402157	0.154316
	0.233812	0.332013	0.505034	0.341366	0.406833	0.154316
	0.289927	0.205755	0.294603	0.308632	0.275898	0.24784
	0.378776	0.336689	0.388128	0.308632	0.275898	0.196402
	0.355394	0.243164	0.388128	0.275898	0.378775	0.173021
	0.406833	0.271222	0.369423	0.285251	0.205755	0.252517
	0.201079	0.392804	0.420861	0.261869	0.261869	0.308631
	0.130935	0.261869	0.327337	0.514386	0.18705	0.271222
	0.266546	0.294603	0.332013	0.289927	0.261869	0.327336
	0.322661	0.233812	0.364746	0.247841	0.158992	0.378775
	0.378776	0.233812	0.294603	0.289927	0.205755	0.332013
	0.355394	0.22446	0.271222	0.219783	0.285251	0.551796
	0.285251	0.243164	0.210431	0.406833	0.341366	0.43489
	0.458272	0.233812	0.187049	0.444243	0.299279	0.24784
	0.247841	0.261869	0.271222	0.261869	0.229136	0.289927
	0.168345	0.219783	0.271222	0.261869	0.402157	0.519062
	0.285251	0.308632	0.233812	0.308632	0.22446	0.327336
	0.247841	0.406833	0.210431	0.182373	0.308632	0.533091
	0.378776	0.205755	0.196402	0.154316	0.430214	0.327336
	0.247841	0.247841	0.116906	0.280574	0.205755	0.21043
	0.43489	0.317984	0.294603	0.266546	0.261869	0.355394
	0.336689	0.299279	0.294603	0.36007	0.308632	0.523738
	0.201079	0.50971	0.364746	0.294603	0.205755	0.205754
	0.336689	0.388128	0.369423	0.285251	0.341366	0.177697
	0.238488	0.420862	0.187049	0.575177	0.289927	0.24784
	0.238488	0.481653	0.346041	0.294603	0.603235	0.392804
	0.257193	0.448919	0.205754	0.229136	0.173021	0.32266
	0.360071	0.308632	0.210431	0.308632	0.18705	0.205754
	0.317985	0.336689	0.140287	0.294603	0.229136	0.205754
	0.360071	0.388128	0.233812	0.215107	0.247841	0.257193
	0.495682	0.233812	0.210431	0.205755	0.14964	0.36007
	0.360071	0.271222	0.327337	0.275898	0.252517	0.229135
	0.303956	0.191726	0.388128	0.252517	0.261869	0.243164
	0.411509	0.252517	0.346041	0.458271	0.168345	0.205754
	0.360071	0.308632	0.210431	0.261869	0.144963	0.261869
	0.116906	0.266546	0.126258	0.341366	0.215107	0.308631
	0.26187	0.355394	0.275898	0.294603	0.43489	0.392804
	0.252517	0.332013	0.144963	0.121582	0.261869	0.430214
	0.266546	0.205755	0.271222	0.261869	0.308632	0.289927
	0.177697	0.205755	0.617263	0.22446	0.519063	0.289927
	0.495682	0.205755	0.144963	0.341366	0.406833	0.154316
	0.303956	0.252517	0.126258	0.308632	0.22446	0.355394
	0.378776	0.205755	0.332013	0.43489	0.346042	0.21043
	0.322661	0.519063	0.500357	0.341366	0.308632	0.215107
	0.266546	0.336689	0.294603	0.486329	0.341366	0.252517
	0.201079	0.355394	0.332013	0.402157	0.261869	0.21043
	0.285251	0.430214	0.346041	0.299279	0.378775	0.219783
	0.411509	0.308632	0.542444	0.43489	0.275898	0.252517
	0.285251	0.392804	0.327337	0.261869	0.247841	0.505034
	0.285251	0.229136	0.24784	0.308632	0.444243	0.177697
	0.238488	0.355394	0.215107	0.327337	0.261869	0.355394
	0.285251	0.369423	0.505034	0.514386	0.374099	0.252517
	0.491005	0.271222	0.294603	0.383452	0.247841	0.107553
	0.285251	0.271222	0.36007	0.308632	0.289927	0.266545
	0.448919	0.355394	0.346041	0.308632	0.374099	0.39748
	0.229136	0.233812	0.458271	0.261869	0.247841	0.327336
	0.285251	0.275898	0.219783	0.182373	0.261869	0.173021
	0.336689	0.355394	0.420861	0.308632	0.289927	0.350718
	0.322661	0.252517		0.229136	0.378775	0.350718
		0.271222		0.289927	0.308632	0.266545
		0.275898		0.444243	0.158992	0.219783
		0.252517		0.378775		0.257193
		0.271222		0.229136		0.467624
		0.252517		0.261869		0.350718
		0.336689		0.182373		0.462947
		0.336689		0.18705		0.308631
		0.229136		0.261869
				0.135611
Mean	0.306905	0.299023	0.302713	0.307747	0.29893	0.294343
SD	0.0843247	0.0752403	0.105851	0.0900114	0.0941262	0.100772
n	65	73	64	74	67	72

## Sheet: Fig1d
Fig. 1d	DXPS and Hsp21 protein distribution in soluble and insoluble fractions isolated from Arabidopsis protoplasts incubated for 2 h at 25 °C or 37 °C before extraction

## Sheet: Fig1e
Fig. 1e	Densitometry quantification of DXPS distribution in soluble fractions
DXPS-YFP	+	+	+	+
Hsp21-RFP	-	+	-	+
100µM LN	+	+	+	+
Temp. (°C)	25	25	37	37
	75.9949	98.8353	1.8733	9.9296
	82.5789	97.45	1.8018	13.916
	82.4621	97.2287	1.7726	10.1817
Mean	80.3453	97.838	1.8159	11.3424
SEM	2.17546	0.502726	0.0299123	1.28884
n	3	3	3	3

## Sheet: Fig1f
Fig. 1f	Densitometry quantification of Hsp21 protein distribution in soluble fractions
DXPS-YFP	+	+
Hsp21-RFP	+	+
100µM LN	+	+
Temp. (°C)	25	37
	47.7077	1.44901
	59.837	1.56243
	55.2167	0.864162
Mean	54.2538	1.29187
SEM	3.53435	0.216344
n	3	3

## Sheet: Fig1g
Fig. 1g	Western blot anaysis on DXPS and Hsp21 protein distribution in soluble and insoluble fractions isolated from E. coli

## Sheet: Fig1h
Fig. 1h	Quantification of DXPS-His-Flag protein distribution in soluble fractions
DXPS	+	+	+	+
Hsp21	-	+	-	+
Temp. (°C)	18	18	37	37
	30.8395	6.22878	29.5407	20.4465
	42.5958	10.9053	33.2525	22.273
	42.2194	2.00863	36.1878	19.2795
Mean	38.5516	6.38089	32.9937	20.6663
SEM	3.85755	2.56936	1.92321	0.871101
n	3	3	3	3

## Sheet: Fig1i
Fig. 1i	Coomassie Blue Staining analysis on DXPS-Flag and Hsp21 protein distribution in soluble and insoluble fractions by mixing purified DXPS-Flag protein with or without Hsp21 dodecamer protein

## Sheet: FigS1b
Fig. S1b	Quantification of DXPS punctae area with or without 100µM LN treatment
DXPS-YFP	+	+	+	+	+	+
TP-RFP	+	-	-	+	-	-
Hsp21-RFP	-	+	-	-	+	-
Hsp21-His	-	-	+	-	-	+
100µM LN	-	-	-	+	+	+
	0.158992	0.215384	0.191726	0.43489	0.294983	0.121582
	0.201078	0.149832	0.126258	0.158992	0.294983	0.093525
	0.158992	0.187291	0.271222	0.201078	0.126421	0.144963
	0.135611	0.135786	0.313308	0.308632	0.112374	0.11223
	0.154316	0.079598	0.22446	0.154316	0.10301	0.173021
	0.102877	0.126421	0.22446	0.378775	0.131103	0.056115
	0.135611	0.14515	0.294603	0.285251	0.159197	0.140287
	0.102877	0.121739	0.182373	0.158992	0.154515	0.102877
	0.135611	0.149832	0.182373	0.481653	0.131103	0.065467
	0.130935	0.173244	0.135611	0.088849	0.215384	0.102877
	0.126258	0.215384	0.116906	0.140287	0.196655	0.14964
	0.121582	0.234113	0.22446	0.205755	0.149832	0.135611
	0.093525	0.131103	0.116906	0.205755	0.177926	0.116906
	0.07482	0.079598	0.158992	0.201078	0.20602	0.079496
	0.056115	0.126421	0.130935	0.18705	0.112374	0.322661
	0.135611	0.187291	0.135611	0.158992	0.191973	0.102877
	0.107554	0.10301	0.121582	0.140287	0.121739	0.205755
	0.11223	0.117057	0.102877	0.22446	0.149832	0.102877
	0.060791	0.121739	0.116906	0.18705	0.243478	0.261869
	0.215107	0.191973	0.121582	0.378775	0.187291	0.182373
	0.079496	0.135786	0.135611	0.406833	0.117057	0.135611
	0.060791	0.309029	0.154316	0.154316	0.112374	0.158992
	0.135611	0.196655	0.135611	0.261869	0.117057	0.158992
	0.093525	0.238795	0.121582	0.308632	0.121739	0.070144
	0.121582	0.079598	0.158992	0.205755	0.154515	0.18705
	0.130935	0.112374	0.140287	0.308632	0.140468	0.18705
	0.289927	0.149832	0.121582	0.18705	0.159197	0.261869
	0.18705	0.159197	0.205755	0.210431	0.280936	0.280574
	0.158992	0.191973	0.22446	0.308632	0.187291	0.14964
	0.102877	0.121739	0.135611	0.514386	0.215384	0.247841
	0.121582	0.163879	0.201078	0.285251	0.112374	0.313308
	0.102877	0.182608	0.158992	0.378775	0.112374	0.378775
	0.140287	0.177926	0.121582	0.43489	0.215384	0.158992
	0.121582	0.173244	0.205755	0.383452	0.355852	0.121582
	0.121582	0.149832	0.285251	0.18705	0.280936	0.289927
	0.121582	0.149832	0.261869	0.261869	0.121739	0.215107
	0.121582	0.191973	0.341366	0.346042	0.191973	0.205755
	0.205755	0.252842	0.205755	0.205755	0.309029	0.135611
	0.229136	0.131103	0.229136	0.341366	0.121739	0.093525
	0.261869	0.238795	0.219783	0.378775	0.065552	0.158992
	0.285251	0.196655	0.140287	0.327337	0.112374	0.121582
	0.374099	0.149832	0.173021	0.22446	0.276254	0.182373
	0.135611	0.20602	0.140287	0.201078	0.276254	0.308632
	0.18705	0.135786	0.229136	0.299279	0.173244	0.22446
	0.308632	0.20602	0.229136	0.364747	0.309029	0.406833
	0.173021	0.191973	0.173021	0.289927	0.24816	0.154316
	0.308632	0.262207	0.140287	0.261869	0.201337	0.18705
	0.173021	0.407357	0.229136	0.18705	0.187291	0.158992
	0.196402	0.238795	0.247841	0.406833	0.309029	0.182373
	0.402157	0.135786	0.205755	0.439567	0.24816	0.18705
	0.22446	0.187291	0.219783	0.205755	0.262207	0.121582
	0.444243	0.210702	0.182373	0.308632	0.220066	0.261869
	0.219783	0.426086	0.22446	0.238488	0.346487	0.341366
	0.233812	0.224749	0.205755	0.247841	0.262207	0.247841
	0.341366	0.182608	0.088849	0.631292	0.229431	0.205755
	0.388128	0.215384	0.140287	0.43489	0.224749	0.374099
	0.36007	0.332441	0.140287	0.341366	0.2903	0.285251
	0.135611	0.323076	0.229136	0.261869	0.201337	0.205755
	0.205755	0.215384	0.102877	0.346042	0.262207	0.22446
	0.261869	0.229431	0.205755	0.374099		0.289927
		0.402675	0.219783	0.341366		0.219783
		0.196655	0.261869	0.308632		0.252517
		0.262207	0.18705	0.678055		0.247841
		0.24816	0.18705	0.275898		0.308632
		0.243478	0.275898	0.486329		0.14964
		0.201337	0.247841	0.514386		0.14964
			0.18705	0.631292		0.121582
			0.201078	0.327337		0.135611
			0.121582	0.486329
			0.280574	0.444243
			0.247841	0.720141
			0.205755	0.481653
			0.102877	0.43489
			0.140287	0.402157
			0.346042	0.444243
				0.617264
				0.346042
Mean	0.179801	0.192895	0.188234	0.325758	0.196496	0.190282
SD	0.0923421	0.0730111	0.0598116	0.136017	0.0715561	0.0815141
n	60	66	75	77	59	68

## Sheet: FigS1c
Fig. S1c	Quantification of Hsp21 punctae area with or without 100µM LN treatment
DXPS-YFP	+	+	+	+	+	+
TP-RFP	+	-	-	+	-	-
Hsp21-RFP	-	+	-	-	+	-
Hsp21-His	-	-	+	-	-	+
100µM LN	-	-	-	+	+	+
	0.289927	0.39748	0.402156	0.346042	0.425538	0.383451
	0.43489	0.416185	0.495681	0.317984	0.308632	0.210431
	0.397481	0.243164	0.205754	0.303956	0.374099	0.229136
	0.397481	0.210431	0.28525	0.43489	0.201078	0.332013
	0.215107	0.215107	0.425538	0.317984	0.341365	0.224459
	0.397481	0.336689	0.229136	0.332013	0.116906	0.229136
	0.238488	0.430214	0.247841	0.364747	0.233812	0.369423
	0.196402	0.476976	0.28525	0.346042	0.406833	0.210431
	0.243165	0.28525	0.247841	0.317984	0.224459	0.28525
	0.406833	0.173021	0.224459	0.285251	0.158992	0.425538
	0.383452	0.243164	0.28525	0.196402	0.28525	0.252517
	0.402157	0.224459	0.243164	0.26187	0.374099	0.28525
	0.271222	0.215107	0.229136	0.383452	0.28525	0.252517
	0.486329	0.439566	0.481652	0.285251	0.215107	0.28525
	0.243165	0.36007	0.481652	0.346042	0.308632	0.252517
	0.271222	0.261869	0.425538	0.397481	0.275898	0.383451
	0.327337	0.205754	0.425538	0.364747	0.327337	0.252517
	0.252517	0.215107	0.294603	0.43489	0.229136	0.364747
	0.257193	0.294603	0.252517	0.280575	0.149639	0.247841
	0.271222	0.196402	0.481652	0.364747	0.201078	0.28525
	0.322661	0.126258	0.425538	0.317984	0.215107	0.369423
	0.369423	0.271222	0.425538	0.238488	0.369423	0.205754
	0.280575	0.275898	0.542444	0.285251	0.163668	0.28525
	0.317984	0.243164	0.537767	0.280575	0.374099	0.182373
	0.43489	0.229136	0.481652	0.243165	0.332013	0.243164
	0.458272	0.280574	0.215107	0.346042	0.271222	0.313308
	0.486329	0.327337	0.537767	0.26187	0.575177	0.247841
	0.350718	0.406833	0.406833	0.317984	0.430214	0.364747
	0.317984	0.406833	0.252517	0.26187	0.247841	0.177697
	0.252517	0.406833	0.247841	0.327337	0.36007	0.425538
	0.247841	0.308632	0.4723	0.317984	0.392804	0.364747
	0.327337	0.182373	0.182373	0.355394	0.224459	0.205754
	0.247841	0.308632	0.28525	0.317984	0.519062	0.126258
	0.364747	0.374099	0.332013	0.43489	0.308632	0.243164
	0.26187	0.327337	0.252517	0.26187	0.191726	0.182373
	0.280575	0.215107	0.210431	0.289927	0.271222	0.247841
	0.229136	0.266545	0.28525	0.317984	0.205754	0.271222
	0.327337	0.36007	0.252517	0.346042	0.308632	0.205754
	0.364747	0.261869	0.332013	0.280575	0.308632	0.229136
	0.177697	0.116906	0.308632	0.275898	0.308632	0.210431
	0.177697	0.261869	0.182373	0.346042	0.271222	0.313308
	0.271222	0.229136	0.182373	0.285251	0.332013	0.364747
	0.215107	0.261869	0.205754	0.26187	0.43489	0.332013
	0.219783	0.275898	0.317984	0.257193	0.266545	0.271222
	0.425538	0.182373	0.229136	0.243165	0.126258	0.467624
	0.364747	0.205754	0.215107	0.26187	0.173021	0.271222
	0.257193	0.182373	0.32266	0.191726	0.402156	0.39748
	0.26187	0.28525	0.453595	0.205755	0.294603	0.369423
	0.285251	0.289927	0.144963	0.285251	0.294603	0.598558
	0.364747	0.486329	0.271222	0.196402	0.439566	0.271222
	0.364747	0.486329	0.271222	0.144964	0.406833	0.271222
	0.43489	0.514386	0.332013	0.247841	0.374099	0.28525
	0.317984	0.4723	0.317984	0.243165	0.36007	0.458271
	0.26187	0.402156	0.317984	0.210431	0.346042	0.369423
	0.285251	0.481652	0.346042	0.364747	0.28525	0.430214
	0.317984	0.261869	0.39748	0.215107	0.43489	0.308632
	0.257193	0.247841	0.219783	0.303956	0.308632	0.39748
	0.280575	0.406833	0.313308	0.355394	0.528415	0.467624
	0.383452	0.261869	0.261869	0.191726	0.378775	0.332013
	0.364747	0.289927	0.191726	0.537768	0.28525	0.383451
	0.271222		0.219783	0.430214	0.439566	0.294603
	0.327337		0.383451	0.289927	0.275898	0.233812
	0.327337		0.294603	0.317984	0.32266
	0.271222		0.191726	0.289927	0.182373
	0.397481		0.196402	0.191726	0.332013
	0.285251		0.196402	0.467624	0.313308
	0.229136		0.243164		0.402156
	0.364747
	0.215107
	0.252517
	0.215107
	0.252517
	0.182373
	0.285251
	0.229136
	0.266546
Mean	0.306417	0.30037	0.311284	0.304523	0.310935	0.302447
SD	0.0753073	0.0981477	0.104672	0.0729876	0.0966001	0.0883114
n	76	60	67	66	67	62

[truncated: 9 more sheets: FigS1d, FigS1e, FigS1f , FigS2a, Fig8a, FigS11a, FigS11b, FigS11c, Sheet1]
